# Supplementary material for: Programmed cell death-1 is involved with peripheral blood immune cell profiles in patients with hepatitis C virus antiviral therapy
Source: PLoS One. 2024 May 23;19(5):e0299424. doi: 10.1371/journal.pone.0299424 (PMC11115325; doi:10.1371/journal.pone.0299424)
Supplement: S2 Table — (XLSX) [file pone.0299424.s011.xlsx]

## Sheet: MDSC_Treg
Patients	Monocytes | Freq. of Parent_before	Monocytes | Freq. of Parent_after	Monocytes/Live cells | Freq. of Parent_before	Monocytes/Live cells | Freq. of Parent_after	Monocytes/Live cells/CD14+ | Freq. of Parent_before	Monocytes/Live cells/CD14+ | Freq. of Parent_after	Monocytes/Live cells/CD14+/MDSC | Freq. of Parent_before	Monocytes/Live cells/CD14+/MDSC | Freq. of Parent_after	Monocytes/Live cells/CD14+/MDSC/PD-L1+ | Freq. of Parent_before	Monocytes/Live cells/CD14+/MDSC/PD-L1+ | Freq. of Parent_after	Monocytes/Live cells/CD14- | Freq. of Parent_before	Monocytes/Live cells/CD14- | Freq. of Parent_after	Monocytes/Live cells/CD14-/CD14-CD15+MDSC | Freq. of Parent_before	Monocytes/Live cells/CD14-/CD14-CD15+MDSC | Freq. of Parent_after	Monocytes/Live cells/CD14-/CD14-CD15+MDSC/CD14-CD15+PD-L1 | Freq. of Parent_before	Monocytes/Live cells/CD14-/CD14-CD15+MDSC/CD14-CD15+PD-L1 | Freq. of Parent_after	Lymphocytes | Freq. of Parent_before	Lymphocytes | Freq. of Parent_after	Lymphocytes/Live cells | Freq. of Parent_before	Lymphocytes/Live cells | Freq. of Parent_after	Lymphocytes/Live cells/CD3+ | Freq. of Parent_before	Lymphocytes/Live cells/CD3+ | Freq. of Parent_after	Lymphocytes/Live cells/CD3+/CD4+ | Freq. of Parent_before	Lymphocytes/Live cells/CD3+/CD4+ | Freq. of Parent_after	Lymphocytes/Live cells/CD3+/CD4+/Effector Treg | Freq. of Parent_before	Lymphocytes/Live cells/CD3+/CD4+/Effector Treg | Freq. of Parent_after	Lymphocytes/Live cells/CD3+/CD4+/Effector Treg/CD25+ | Freq. of Parent_before	Lymphocytes/Live cells/CD3+/CD4+/Effector Treg/CD25+ | Freq. of Parent_after	Lymphocytes/Live cells/CD3+/CD4+/Effector Treg/CTLA-4+ | Freq. of Parent_before	Lymphocytes/Live cells/CD3+/CD4+/Effector Treg/CTLA-4+ | Freq. of Parent_after	Lymphocytes/Live cells/CD3+/CD4+/Effector Treg/PD-1+ | Freq. of Parent_before	Lymphocytes/Live cells/CD3+/CD4+/Effector Treg/PD-1+ | Freq. of Parent_after	Lymphocytes/Live cells/CD3+/CD4+/Naive Treg | Freq. of Parent_before	Lymphocytes/Live cells/CD3+/CD4+/Naive Treg | Freq. of Parent_after	Lymphocytes/Live cells/CD3+/CD4+/Naive Treg/CD25+ | Freq. of Parent_before	Lymphocytes/Live cells/CD3+/CD4+/Naive Treg/CD25+ | Freq. of Parent_after	Lymphocytes/Live cells/CD3+/CD4+/Naive Treg/CTLA-4+ | Freq. of Parent_before	Lymphocytes/Live cells/CD3+/CD4+/Naive Treg/CTLA-4+ | Freq. of Parent_after	Lymphocytes/Live cells/CD3+/CD4+/Naive Treg/PD-1+ | Freq. of Parent_before	Lymphocytes/Live cells/CD3+/CD4+/Naive Treg/PD-1+ | Freq. of Parent_after	Lymphocytes/Live cells/CD3+/CD4+/Non-Treg | Freq. of Parent_before	Lymphocytes/Live cells/CD3+/CD4+/Non-Treg | Freq. of Parent_after	Lymphocytes/Live cells/CD3+/CD4+/Non-Treg/CD25+ | Freq. of Parent_before	Lymphocytes/Live cells/CD3+/CD4+/Non-Treg/CD25+ | Freq. of Parent_after	Lymphocytes/Live cells/CD3+/CD4+/Non-Treg/CTLA-4+ | Freq. of Parent_before	Lymphocytes/Live cells/CD3+/CD4+/Non-Treg/CTLA-4+ | Freq. of Parent_after	Lymphocytes/Live cells/CD3+/CD4+/Non-Treg/PD-1+ | Freq. of Parent_before	Lymphocytes/Live cells/CD3+/CD4+/Non-Treg/PD-1+ | Freq. of Parent_after	Lymphocytes/Live cells/CD3+/CD8+ | Freq. of Parent_before
OBVPTVr_SVR_1	11	16.4	92.1	96.7	47.1	65.8	4.02	44.9	72.1	1.92	48.4	29.8	14.9	1.04	28.8	0	76.5	78.3	98.1	98.5	67.8	56.4	70.6	75.3	0.97	1.43	92.3	95.6	1.93	1.37	8.44	4.28	1.36	1.24	83.8	91.2	1.46	0.2	8.33	4.92	91.4	92	33.1	38.1	0.074	0.05	12.7	12.8	21.7
OBVPTVr_SVR_2	14.3	14.7	98	97.9	70.6	70.4	14.8	9.59	5.52	1.15	28.2	27.3	1.34	11.2	9.02	3.9	79.5	78.9	98.5	98.4	67.6	65.1	86.2	83.3	2.76	2.07	95.9	98.2	0.67	2.2	3.47	3.35	0.6	0.86	81.7	76.1	0.29	1	7.99	10.5	92.3	92.5	41.6	38.3	0.039	0.036	13.5	12.3	8.75
OBVPTVr_SVR_3	11.5	11.9	96.7	98.1	87.9	92.9	29.8	37.6	1.43	0.82	10.4	6.27	30.5	6.4	2.39	1.71	79.6	77	99.5	99.1	77	78.5	38.7	41.5	1.6	1.12	96	98.1	1.48	1.29	23.2	20.1	3.12	1.47	59	84.2	0.22	0.33	19.6	17.1	89.4	93.4	36.5	39.7	0.03	0.014	21.5	24.5	33.6
OBVPTVr_SVR_4	18.6	13	98.1	98.3	84.1	84.2	22	19.7	0.12	0.28	12.3	12.1	4.71	2.24	0.75	5.81	68.2	67.2	99.2	99.3	65.2	63.9	62	63.9	1.2	1.79	97.2	95.7	1.1	1.15	3.66	4.77	0.28	0.76	92.6	90.4	0.53	0.19	8.42	7.88	94.9	92.2	43	41.8	0.025	0.038	7.57	6.03	26.5
OBVPTVr_SVR_5	12.6	14.1	98.5	95.5	84.2	90.9	16.2	30.5	1.26	20.3	12.4	6.35	5.87	0.14	12.8	0	80.6	49.9	99.6	99.2	81.9	59.2	59.2	73.1	1.13	0.55	94.9	96.3	0.91	1.01	10.5	6.76	2.32	1.1	90.8	88.4	0.18	0.17	4.69	8.67	93.1	95.7	40.4	41.4	0.00992	0.025	7.64	7.51	23.5
OBVPTVr_SVR_6	21.8	18.6	99.2	98.9	88.7	84.7	15.7	18.1	0.23	2.75	9.15	13.2	0.081	0.74	0	6.67	67.5	66.7	99.2	98.4	68.9	57.3	69.9	70.2	0.96	1.48	91.2	96.7	1.8	5.13	8.12	9.64	0.89	1.43	90	78.9	0.56	1.8	9.03	11.2	93.2	92.7	41.6	41.5	0.031	0.07	9.16	8.19	23
OBVPTVr_SVR_7	25.9	22.9	98.5	98.4	89.9	89.7	30.7	21.6	0.23	0.3	7.5	8.51	2.76	0.31	3.03	13.3	64.1	68.5	99.3	98.6	67.7	67.2	58	66.3	1.1	0.6	94.8	98	2.03	1.32	7.25	3.96	1.13	0.79	87	93	0.28	0.34	4.67	4.36	92.2	94	41.8	36.3	0.028	0.037	8.51	4.49	18.1
OBVPTVr_SVR_8	14.2	23	92.8	90.3	85.4	77.3	7.3	3.47	1.32	1.73	11.1	20.8	1.84	1.56	10.4	23.2	76.6	41.5	96.4	94.5	67.9	50.9	73	61.1	3.64	0.77	95.4	96.2	0.96	2.99	5.05	7.69	1.55	1.22	83.1	88.5	0.28	1.07	8.61	12.9	90.6	93.5	48.7	47.1	0.016	0.056	6.83	5.72	14
OBVPTVr_SVR_9	22.2	23.1	98.5	99.2	88.2	88.5	50.3	42.3	0.15	0.098	8.83	9.97	0.062	1.38	0	2.53	55.5	67.6	96.4	99.1	61.3	56.9	64.2	62.2	1.31	1.61	96.1	97.9	12.3	2.72	9.25	5.64	0.81	1.65	87.4	61.6	1.4	0.51	8.39	7.25	91.6	91.4	39.3	40.5	0.14	0.059	8.54	9.05	23
OBVPTVr_SVR_10	17.3	24.1	97	99	87.2	91	27.1	20	0.88	0.93	9.52	7.56	0.025	1.2	0	5.56	75.2	70	97.6	98.6	67.1	70.6	68.4	71.4	1.41	2.71	95.9	98.7	2.03	1.4	13.6	4.55	1.99	1.04	87.5	86.6	0.48	0.99	6.67	6.61	92	92.2	38.2	40.1	0.022	0.017	8.43	4.88	11.6
OBVPTVr_SVR_11	22.5	20.6	98.3	98	89.6	90.9	19.1	14.4	3.16	1.65	8.38	7.5	0.76	1.85	11.4	5.71	78.5	87	98.5	98.7	80	82.4	54.1	43.4	0.96	0.66	89.3	96.9	1.72	1.37	6.87	2.75	0.79	0.56	83.3	85	1.04	0.41	6.25	5.69	93.9	94.1	27.9	30.1	0.14	0.019	10.3	8.35	26.4
OBVPTVr_SVR_12	31.3	22.6	99	97.9	96.3	95.3	42.6	42.8	0.68	1.23	2.34	3.29	11.5	6.22	6.25	7.96	43.8	52.7	99.3	99.3	74.2	73.7	77.5	87	0.91	0.43	97.5	99.2	0.88	1.11	5.43	5.85	0.88	0.42	56.8	75.3	0	0	2.71	3.16	96.3	97.1	26.4	22.3	0.00166	0.0086	4.72	4.38	5.7
OBVPTVr_SVR_13	16.8	16.9	96.6	97.4	85.3	88.7	22	24.4	1.7	3.39	11.4	8.79	0.93	4.32	14	5.13	74.2	65.4	97.6	99	56.8	48	59.6	65.7	0.74	1.08	98.5	97.3	2.21	0.91	4.64	3.09	0.6	1.07	94.3	93.4	0.27	0.18	4.64	3.47	94.7	93.7	46.8	47.2	0.021	0.01	6.24	4.65	17.7
OBVPTVr_SVR_14	11.7	17.6	96.7	98.2	87.8	93.4	19.6	24.9	6.18	3.77	10.8	5.62	13	1.32	8.84	3.12	77.2	69.7	99.7	99.4	69.4	78.4	49.5	53.2	1.4	0.94	96.9	99.6	1.63	2.35	5.64	3.97	1.12	0.59	91.4	95.3	0	0.23	2.7	2.35	92.8	95.5	39.1	42.4	0.029	0.023	5.3	4.3	26.6
OBVPTVr_SVR_15	13.6	16.2	96	98.7	83.2	81	14.9	16.8	0.64	1.84	13.6	14.8	0.95	1.35	0	2.5	85.2	85.1	98.9	98.9	81	71.9	63	56.6	1.32	1.18	96.1	96.4	1.41	1.27	3.38	2.55	0.52	0.63	84.7	66.1	0.18	0.4	4.86	6.77	94	95.2	38.3	29.4	0.015	0.029	3.55	2.76	16.5
OBVPTVr_SVR_16	16.5	18	94.8	97.8	84.3	84.3	12.7	10.7	2.15	0.78	11.4	11.9	1.73	1.01	20.8	1.89	81.9	85.6	98.7	99.2	86.5	82.1	37.9	46.9	0.97	0.75	95.8	98.8	2.97	1.8	3.91	3.29	0.85	0.49	81.7	88.5	0	0	4.8	2.3	93.3	95.8	18	16.7	0.018	0.021	3.72	3.42	28
OBVPTVr_SVR_17	17.1	12.6	91.9	94.9	71.1	65	9.56	8.78	15.1	8.22	26.1	30.7	0.68	0.022	5.71	50	77.6	80.5	98.5	98.4	58.7	66	71.1	74.1	2.07	1	91.7	93.3	0.73	1.24	2.49	3	0.94	0.7	86.9	84.2	0.4	0.29	2.54	2.51	89.8	93.9	12.5	10.1	0.045	0.068	4.56	3.8	21.9
OBVPTVr_SVR_18	11.4	10.3	90.1	94.1	89.3	74	25.2	11	1.07	1.67	8.84	21.6	19.9	1.92	2.44	0.99	77.1	83.8	96.5	97.3	78.3	76.3	75.6	68.4	1.4	0.88	95.6	97	0.98	1.06	14.1	9.88	7.24	1.78	44.2	74.4	0.15	0.32	8.2	11.6	87.7	94.7	30.4	29.7	0.018	0.014	6.5	7.27	8.73
OBVPTVr_SVR_19	9.7	16.8	91	97.7	71.6	21.2	13.5	6.97	2.25	3.95	24.5	78.5	0.37	0.12	10	10.5	87.2	77.3	95.8	95.3	80.8	77.7	55.3	38.3	1.18	1.12	96.3	97	0.82	0	7.54	5.12	2.03	2.83	84.1	88.4	0.32	0.48	7.71	6.53	92.2	91.3	21.8	25.4	0.019	0.033	4.62	4.57	26.8
OBVPTVr_SVR_20	13.6	10.3	98.6	97.8	68.5	69.5	8.65	14	0.55	2.13	28.8	28.4	0.041	0.4	50	0	80.4	82.1	98.6	99.1	51.5	50.6	73.8	70.2	2.3	1.57	93.1	94	1.33	0.44	5.54	6.27	1.48	1.05	81.9	91.9	0.72	0.92	10.6	4.89	87.7	91.9	39.4	42.4	0.047	0.017	7.59	6.67	18.8
OBVPTVr_SVR_21	12	12.9	98.6	98.6	72.2	70.9	17.9	10.8	0.39	0.33	24	25.1	0.8	0.42	3.51	3.03	81.9	80.9	99	98.5	62.4	69.2	73.7	55.7	2.05	1.14	98	99.8	0.99	1.59	4.6	3.98	1.85	1.07	88.4	92.1	0.75	0.61	4.87	7.99	92.3	94.6	47.1	38.2	0.021	0.023	5.13	5.22	12.3
OBVPTVr_SVR_22	12.9	18.5	97	98.8	69.9	72.1	9.8	13.3	1.4	0.62	25.8	22.5	1.46	0.27	4.24	3.57	60.7	67.1	99.5	98.3	54.5	76.4	44.5	36.6	0.99	0.67	85.9	96.1	0.55	0.97	10.8	3.55	0.49	0.37	82	88.2	0	0	3.37	9.41	89.9	94	23	19.8	0.021	0.032	12.3	11.6	37
OBVPTVr_SVR_23	17.1	16.7	95.7	96.8	90.6	85.1	21.8	21.3	0.32	0.46	7.59	13.4	0.9	2.86	3.57	1.3	69.6	70.3	99	99.4	78.2	79.9	48.7	52.4	1.26	1.15	97.7	98.9	2.54	1.07	8.33	2.73	2.13	1.38	82	89.5	0.86	0.69	9.93	4.65	92.8	94.9	35.3	35.6	0.049	0.052	8.35	6.78	35.8
OBVPTVr_SVR_24	9.19	25.3	88.4	88.6	56.7	88.3	20.3	30.3	1.11	0.65	38.3	8.73	1.75	8.57	5.88	3.58	87.2	55.1	92.6	94	67.3	49.2	66.1	67.1	1.38	1.35	95.5	96.9	1.13	6.78	5.48	9.04	2.7	1.46	92.8	92.6	0.041	3.68	4.65	15.7	91.6	93.2	36.7	32	0.027	0.94	16.5	13.7	13.4
OBVPTVr_SVR_25	19.1	27.3	84.6	85.8	83.6	89.9	23.8	34.6	2.82	0.74	14.7	9.08	20.5	2.61	0.74	3.6	71	61.2	96.6	95.1	62.9	69.1	76.5	75.5	1.25	0.61	98	97.2	2.91	1.3	9.51	4.98	0.74	0.55	85.4	88	0.16	0.96	5.09	6.24	91.2	95.3	36.1	30.3	0.016	0.04	5.68	3.9	11.5
OBVPTVr_SVR_26	15	16.4	89.7	92.3	83.3	87.3	42.5	48.7	0.59	0.23	13.4	10.3	0.42	0.21	5.26	0	73.3	72.3	95.8	96.3	63.3	65.2	58.6	67.2	1.02	0.77	97.5	97.8	2.55	2.21	9.45	8.01	0.68	0.54	93	90.7	0.23	0.49	27	11.5	94	95.5	29	30.9	0.044	0.056	10.6	9.71	10.3
OBVPTVr_SVR_27	16.1	10.9	99.3	99.1	84.3	67.4	26.7	10.7	0.42	0.15	12.9	31.1	0.097	0.13	40	18.2	78.4	84.9	99.2	99	74.8	73.2	70.3	63.4	1.94	1.74	97.9	99.7	1.72	3.48	6.82	4.42	1.06	0.96	83	80.8	0.55	0.21	6.35	6.08	91.5	93.9	35.3	29.5	0.018	0.029	6.5	6.26	13.1
OBVPTVr_NonSVR_1	21.9	22.9	99.4	98.8	86.7	84.7	32.6	30.6	0.55	0.75	10.3	12.7	0.27	0.24	0	11.8	56.6	56.2	98.4	97.4	74.2	64	62.2	59.2	0.75	0.63	97.3	96	9.48	12.5	5.57	5.5	0.7	0.85	97.3	96.8	0.45	0.46	2.24	2.28	95.6	95.4	38.3	39.5	0.11	0.15	4.9	3.6	29.5
OBVPTVr_NonSVR_2	19.7	16.1	98.4	94.1	73.6	75.2	14.6	4	0.66	1.32	22.9	22.7	0.12	1.03	15.4	9.09	57.3	59.8	95.7	98	49.7	39.5	36.2	34.6	1.41	1.68	95.1	93.5	10.3	8.33	8.62	8.63	0.74	1.14	95.6	97.4	1.65	0.44	3.85	0.88	87.8	85.8	52	51.3	0.25	0.28	9.68	6.65	26.7
OBVPTVr_NonSVR_3	23.5	25.2	95.9	95.4	77.6	85.1	4.63	5.44	3.86	1.58	19	12.2	2.69	1.87	4.17	11.7	59.1	53.6	98.4	97.9	60.6	71.9	56.6	58.3	2.28	1.51	97.7	96.9	0.7	0.24	0.79	1.2	2.14	0.98	88.1	82.8	0.094	0.18	3.09	2.4	87.5	93.1	33.6	31.1	0.016	0.00391	4.37	4.46	17.9
OBVPTVr_NonSVR_4	13.9	23.9	92.5	96.7	78.4	76.6	15.3	19.7	1.79	0.9	18.4	20.3	0.63	0.56	0	6.06	71.8	67.2	98.3	97.5	70.7	68.6	61	60.7	0.59	0.58	95.3	95.2	6.05	15.2	5.16	5.84	0.53	0.41	87.8	86.6	0	0.36	3.98	4.71	95.1	94.9	21.6	28.6	0.12	0.14	6.71	5.78	36.1
All_median	16.1	16.9	96.7	97.8	84.2	84.7	19.1	19.7	1.11	1.15	12.4	12.7	0.95	1.2	5.26	3.9	76.5	69.7	98.5	98.5	67.8	68.6	62.2	63.4	1.26	1.12	95.9	97	1.63	1.37	6.82	4.77	0.94	0.98	86.9	88.4	0.28	0.4	5.09	6.24	92.2	93.9	36.7	36.3	0.027	0.033	7.57	6.03	21.7
ALL_SE	0.923595	0.879904	0.682828	0.58598	1.90603	2.54054	1.98854	2.30411	2.32022	0.670353	1.80674	2.52965	1.3572	0.477127	2.11365	1.72967	1.86097	2.13656	0.286347	0.267921	1.67631	1.99116	2.21852	2.37924	0.117151	0.0938862	0.502796	0.305564	0.526452	0.624568	0.761803	0.625774	0.232888	0.0914412	2.03597	1.5028	0.0798434	0.124639	0.905848	0.730019	0.425851	0.368775	1.65921	1.66506	0.0095053	0.0303632	0.709979	0.776651	1.56604
SVR_median	15	16.8	96.7	97.9	84.3	84.7	19.6	19.7	1.11	1.15	12.3	12.1	1.34	1.32	5.71	3.58	77.1	70.3	98.6	98.6	67.8	69.1	64.2	65.7	1.26	1.12	95.9	97.2	1.48	1.32	6.87	4.55	1.06	1.04	84.7	88.4	0.28	0.4	6.35	6.61	92.2	93.9	36.7	36.3	0.025	0.032	7.59	6.26	18.8
SVR_SE	0.994475	0.923187	0.755426	0.661424	2.16086	2.90394	2.13804	2.47173	2.661	0.766812	2.04845	2.89051	1.53215	0.53961	2.36246	1.9727	1.87259	2.27267	0.316824	0.306433	1.74614	2.03391	2.3399	2.52986	0.124374	0.101214	0.566499	0.311001	0.419984	0.273875	0.830653	0.691258	0.261568	0.102342	2.22686	1.61466	0.0768053	0.14213	0.998044	0.758294	0.392208	0.289279	1.72158	1.77707	0.00644132	0.0337367	0.789863	0.873443	1.64523
NonSVR_median	20.8	23.4	97.15	96.05	78	80.65	14.95	12.57	1.225	1.11	18.7	16.5	0.45	0.795	2.085	10.395	58.2	58	98.35	97.7	65.65	66.3	58.8	58.75	1.08	1.07	96.3	95.6	7.765	10.415	5.365	5.67	0.72	0.915	91.85	91.7	0.272	0.4	3.47	2.34	91.45	94	35.95	35.3	0.115	0.145	5.805	5.12	28.1
NonSVR_SE	2.0998	2.03034	1.53758	1.00208	2.74996	2.61502	5.80831	6.31022	0.767946	0.190542	2.64528	2.66	0.597165	0.354319	3.6378	1.35481	3.57235	2.95409	0.667083	0.147196	5.51377	7.34745	6.0542	6.21973	0.384261	0.288068	0.670199	0.722265	2.18122	3.26418	1.61178	1.53379	0.373617	0.156658	2.47891	3.6647	0.37974	0.0637704	0.401269	0.793131	2.22598	2.22224	6.28389	5.11979	0.0480902	0.0564004	1.19807	0.678385	3.77216
[truncated: 55 more columns]
