# Supplementary material for: Programmed cell death-1 is involved with peripheral blood immune cell profiles in patients with hepatitis C virus antiviral therapy
Source: PLoS One. 2024 May 23;19(5):e0299424. doi: 10.1371/journal.pone.0299424 (PMC11115325; doi:10.1371/journal.pone.0299424)
Supplement: S3 Table — (XLSX) [file pone.0299424.s012.xlsx]

## Sheet: MDSC_Treg
Patients	MDSC_before	MDSC_after	MDSC_PD-L1_before	MDSC_PD-L1_after	CD14-CD15+MDSC_before	CD14-CD15+MDSC_after	CD14-CD15+MDSC_PD-L1_before	CD14-CD15+MDSC_PD-L1_after	CD4+_before	CD4+_after	CD8+_before	CD8+_after	Effector Treg_before	Effector Treg_after	Naive Treg_before	Naive Treg_after	FoxP3-_before	FoxP3-_after	Effector TregCD25+_before	Effector TregCD25+_after	Effector TregCTLA-4+_before	Effector TregCTLA-4+_after	Effector TregPD-1+_before	Effector TregPD-1+_after	Effector Treg CCR4+_before	Effector Treg CCR4+_after	Effector Treg CCR6+_before	Effector Treg CCR6+_after	Effector Treg CXCR3+_before	Effector Treg CXCR3+_after	Effector Treg 4-1BB+_before	Effector Treg 4-1BB+_after	Effector Treg CD80+_before	Effector Treg CD80+_after	Effector Treg OX40+_before	Effector Treg OX40+_after	Naïve Treg CD25+_before	Naïve Treg CD25+_after	Naïve Treg CTLA-4+_before	Naïve Treg CTLA-4+_after	Naïve Treg PD-1+_before	Naïve Treg PD-1+_after	Naïve Treg CCR4+_before	Naïve Treg CCR4+_after	Naïve Treg CCR6+_before	Naïve Treg CCR6+_after	Naïve Treg CXCR3+_before	Naïve Treg CXCR3+_after	Naïve Treg 4-1BB+_before
DCVASV_SVR_1	35	24.3	0.25	0.14	1.69	0.52	0.49	0	63.1	53	25.2333	35.8	0.92	1.76	0.28	0.62	94.2	93.6	93.9	96.2	3.63	1.86	0.84	0.49	86.6	75.8	63.6	52.8	32.8	46.8	7.09	1.87	18.8	16.3	3.67	2.54	79.4	92	0.93	0	0.93	0.83	13.8	9.76	18	11.8	18	34.1	0
DCVASV_SVR_2	41.4	49	0.66	0.54	0	0.34	0	0	73.2667	76.2	22.1667	17.7333	1.07	1	2.16	1.06	91.7	94.7	94.1	97.3	5.01	4.45	1.67	1.03	91.7	84.6	71.3	49.3	69.1	38.3	8.86	6.25	13.9	28.1	5.06	3.12	63.2	82.5	0.39	0.65	2.1	0.65	75.9	30.9	59.8	14.6	34.4	27	0
DCVASV_SVR_3	41	43	0.98	0.68	0.016	0.48	0	0	53.7333	52.1333	40.1333	39.8667	0.7	0.48	1.67	0.63	89.1	94.6	97.4	97.9	8.11	6.91	1.43	3.72	91.1	87	60.2	53.7	58.5	62	13.4	10.9	24.1	20.7	12.5	8.98	75.4	91.9	0.7	0.4	5.02	2.43	55.3	20.3	36.1	14.2	45.5	43.3	0.55
DCVASV_SVR_4	36	29.9	1.19	0.44	0.035	0.15	33.3	0	70.9	73.1333	21.2667	19.9	0.55	0.4	1.15	1.16	94	94.4	93.8	97.5	5.97	7.48	2.13	1.56	81.2	86.7	48.8	57.8	63.2	59.4	2.38	2.78	14	20.5	6.62	9.36	82.1	68.4	0.92	2.24	1.12	1.18	7.74	6.42	8.58	11.9	23.6	20.1	0
DCVASV_SVR_5	28.1	23.6	1.22	0.85	0.36	3.08	4	0	72.0667	57.9	20.8333	33.8	2.61	3.43	2.5	2.55	85.5	83.3	88.9	90	8.77	8.63	4.53	1.84	75.7	81.8	59.3	63.5	54.2	62.6	4.17	2.82	22	9.95	10.7	5.01	73.5	53.4	3.68	2.67	0.89	1.81	9.43	11.1	9.43	14.2	23.7	31.4	0.3
DCVASV_SVR_6	34.3	39.7	1.31	2.06	0	0.047	0	0	56.9333	53.5	33.4	33.5	1.65	0.78	0.29	0.26	91.1	91.9	86	92.6	10.1	8.93	9.01	2.23	72.6	67.5	23.3	32.5	72.4	65.3	5.76	6.87	32.6	36.1	29.3	16.1	73.5	67.8	0.55	0	4.97	12.8	25.8	41.1	20.3	44.9	39.3	56.4	0
DCVASV_SVR_7	41.1	51.6	5.91	4.15	0.091	0.021	0	0	63.3333	64.7	29.5	26.8	0.99	1.06	1.56	0.8	94.4	95.4	94.8	97.8	2.31	3.6	1.21	1.05	63.8	73.4	20.3	40.8	54.6	33.1	1.87	2.01	36.6	34.7	1	1.58	70.8	72.4	0.07	0	0.91	3.97	5.39	10.2	7.8	10.5	35.4	31.7	0.56
DCVASV_SVR_8	17.1	20	2.55	2.55	1.65	0	0	0	63.7333	68.7667	17.0667	13.8667	0.42	2.57	1.29	0.86	91.1	91.4	96	96.1	4.89	4.77	7.11	4.94	88.3	86.2	47.9	59.9	30	46.5	8.49	9.55	53.5	53.4	5.54	5.06	98.5	88.3	0.15	0	0.87	3.06	5.81	8.08	5	3.03	9.59	20.2	0.16
DCVASV_SVR_9	18.9	12.3	0.46	1.37	0.13	0.39	0	0	60.4667	53.7333	25.8667	31.5667	2.63	3.32	1.43	2.63	84.9	79.3	88.5	85.3	5.81	7.81	5.88	6.44	83.7	89.1	39.4	42.8	61.9	64.2	4.86	4.16	4.99	5.41	12.6	9.46	63.2	43.6	0.8	1.18	3.74	2.41	13	15.3	8.45	7.65	35.4	31.3	0.076
DCVASV_SVR_10	26.3	47.6	2.83	0.45	0.88	0.16	4.69	0	64.4667	54.7	28.1333	36.9	1.08	0.53	0.92	0.59	91.3	94.2	94	96.2	6.65	9.62	2.99	1.72	87.1	86.9	28.3	14.5	26.7	39.9	7.79	6.98	45.2	45.9	18.4	14	40.9	43.7	0.96	1.22	3.34	5.2	62.5	70.5	34.3	33.8	25	34.4	0.85
DCVASV_SVR_11	5.04	6.13	0.87	2.75	0.024	0.28	0	0	64.1667	64.0667	25.5333	25.1667	2.62	2.1	1.38	1.45	87.4	88.2	91.3	90.4	14.4	16.9	2.68	2.48	95.7	97.9	26.2	27	51.1	36.9	10.7	5.15	17.9	29.3	21.4	12.5	47.5	48.8	2.78	3.47	2.16	1.54	18.3	27.7	6.67	8.16	24.8	23.2	0
DCVASV_SVR_12	15.9	16.4	2.11	4.65	0.12	0.25	14.3	0	50.5667	49.4667	35.8	35.9667	0.37	0.24	0.32	0.97	96.4	95.5	97	94.9	3.9	3.85	3.9	5.77	71.4	60.1	15.8	30.4	61.7	60.1	5.92	3.41	28.3	17	11.2	6.82	70.9	56.2	0.5	0.48	6.03	10.2	25.2	19.3	26.3	40.3	46	52	0.33
DCVASV_SVR_13	23.8	39.2	0.85	0.83	1.05	0.88	0	0	74.0333	79.3	16.8667	14.3667	0.47	0.8	2.67	0.63	83.6	93.9	94.9	96.6	5.06	9.32	5.06	0.85	90.6	93.7	50	74.6	28.1	67.6	7.55	4.79	34	41.1	7.55	6.85	41.9	74.2	0.22	1.08	2.66	4.3	70.5	69	64.2	55.2	22.1	36.8	0.34
DCVASV_SVR_14	28	28.3	0.71	0.86	0.42	1.15	8.33	7.5	69.8667	58.6667	22	31.2333	1.79	1.52	0.65	0.52	88.3	92.6	95.1	97.7	3.93	2.38	1.96	1.36	71.7	87.3	61.5	66	40.6	46.8	4.08	4.68	29.5	31.9	3.4	1.63	61.8	85.8	0.34	0.5	1.86	0.75	35.4	20.8	31.5	18.1	38.1	43.6	0.4
DCVASV_SVR_15	7.32	11.1	5.55	2.53	1.83	0.1	1.44	0	48.2667	52.8	41.8333	33.7333	2.62	3.79	1.62	1.16	87.1	86.3	92.7	94.8	4.27	5.77	1.34	0.99	92	97.8	58.2	61.5	71.7	71.9	5.06	5.37	20.9	25.2	5.81	7.57	87.1	53.4	0.99	1.08	0.49	0.9	11.5	38.9	5.36	7.58	19.6	26.1	0.11
DCVASV_SVR_16	23	26.3	1.36	1.02	0.16	0.33	0	0	51.5	47.2	44.4667	48.8	1.14	0.5	0.53	0.49	92.9	93.7	96.6	98.8	11.9	7.36	2.15	1.84	72.1	68.8	54.1	51.9	50.3	40.1	4.76	3.57	35.7	28.7	10.9	5.29	76.7	84.7	1.53	0.31	2.76	1.25	21.3	23.2	18.2	24.6	34.4	31.3	0
DCVASV_SVR_17	45.2	68.6	2.84	0.5	0.13	0.13	0	0	61.0667	58.9667	27.8333	31.6333	1.12	0.83	0.3	0.2	92.9	95.1	91.4	93.7	3.53	2.24	1.13	0.41	67.3	66.1	47.5	33.7	53.8	45.4	2.41	1.78	24.1	32.7	3.12	2.57	79	92.2	0	0	3.23	1.74	11.7	7.38	34.5	11.5	34.5	33.6	0.44
DCVASV_SVR_18	20.1	28.9	0.53	0.12	0.073	0.091	0	0	50.2667	37.0333	42.2333	54.3667	1.97	0.91	1.01	0.45	89.9	93.2	90.6	95.9	8.69	8.75	5.07	1.88	53.6	67.9	20.2	32.4	50.7	45.8	3.27	5.18	51	54.2	14.2	14.3	83.6	69.4	0.31	0	0.94	3.18	15.3	15.3	12.4	10.7	31.3	31.3	0
DCVASV_SVR_19	19.7	25	4.49	2.15	0.086	0.15	0	25	63.6	67.5333	23.7667	21.3	0.51	1.21	0.67	0.79	94.4	92.2	98.2	97.3	8.25	12.6	2.84	2.1	86.4	81.7	31.8	32.2	61.7	57.6	5.96	2.92	23	25.1	17.4	11.2	45.9	64.6	1.95	1.45	4.49	4.83	46.8	34.2	28.5	33.1	31.2	38.9	0.36
DCVASV_SVR_20	20.5	32.2	0.44	0.34	0.084	0.18	0	16.7	65.2667	68.6667	27.8667	24.2333	0.48	0.12	1.44	0.44	94.1	97.2	96.9	99.1	6.14	3.45	3.26	2.59	72.3	71.9	37.2	30.3	44.9	52.8	6.2	6.4	18.3	18	14	18	74.9	71.6	0.64	1.61	0.9	2.06	11.8	17.4	12.1	12.8	23.4	20.9	0.27
DCVASV_SVR_21	29.8	46.6	1.03	1	0.099	1.01	16.7	2.94	59.7	57.1	16.9333	16.4667	0.64	0.78	2.11	0.88	82.8	91.8	95.6	95.5	4.41	7.13	3.52	3.48	78.4	80.5	60.7	27.7	36	18.8	0.69	1.24	20.2	24.7	8.97	11.4	71.1	72.8	2.13	2.01	1.46	3.09	21.5	31.8	21.6	22.9	29.8	31.8	0.064
DCVASV_SVR_22	44.1	65	1.07	0.36	2.18	0.91	0.96	0	72.7667	75.4	19.4	17.7667	0.16	0.32	1.01	0.65	95.1	95.7	93.3	97.8	8.72	8.81	5.37	1.32	73.6	75.1	13.7	34.8	11.9	30.4	3.14	5.56	20.1	22.8	14.5	12.8	62.1	76	2.28	0.22	4.88	1.51	33.6	35.9	19.9	25.2	24.1	29.9	0
DCVASV_SVR_23	35.9	49.8	0.2	0.037	0	0.24	0	0	63.1	62.0667	31.0333	30.5333	0.29	0.67	0.24	0.29	96.5	95.4	95.3	97.8	5.15	8.96	1.29	0.41	68.4	72.2	56.5	57.2	62.2	63.1	7.42	6.46	15.6	14.1	7.03	1.52	77.8	67.3	0.51	0.47	3.54	2.34	11.9	30.1	15.6	32.3	29.8	34.4	0.33
DCVASV_SVR_24	46.8	41.3	1.06	0.69	0.062	0.33	0	0	66.9333	61.2333	26.2	33.2667	0.25	0.17	0.86	0.65	92.5	94	83.2	92.9	8.42	3.9	4.95	0.65	36.5	47.6	34.9	57.1	73.8	52.4	3.38	5.77	16.9	19.2	18.6	9.62	73.7	71.4	5.97	4.66	9.8	8.49	11.3	21.5	23.2	38.7	46.1	63.2	0.15
DCVASV_SVR_25	29.4	45.9	1.26	0.87	0.11	0.044	0	0	72.7333	73.4333	17.0333	19.2667	2.75	0.72	1.41	0.58	79.9	92.2	92.6	96	7.44	6.72	5.39	3.16	84.7	90	30.4	30	49.5	62.5	9.78	6.82	25	21.3	19.6	13	56.9	65.2	3.04	4.9	6.08	13	39.7	66.7	32.1	43.8	41.8	66.7	0.17
DCVASV_SVR_26	10.3	6.59	1	1.4	0.015	0	0	0	78	66.6333	18.3	26.9	0.58	0.89	0.33	0.56	93	92.8	99	99	11.9	8.93	1.95	0.75	84.5	87.5	39.3	69	73.1	67.3	10.1	7.16	15.3	22.5	17.1	23.2	81.4	79.1	4.05	5.18	6.08	19.5	17.2	12	17.8	22.6	44.4	46.7	0.27
DCVASV_SVR_27	18.5	16.8	1.85	4.07	0.2	0.05	0	33.3	60.7667	59.3333	27.8667	29.6	0.83	1	1.29	2.05	91.2	89.4	96	96.6	8.28	9.06	3.61	3.62	90	89.7	44.2	50	49.1	57.5	7.11	3.91	12.4	11	16.4	14.8	35.3	27.9	4.1	2.22	8.62	4.7	46	53.5	32.3	36.5	59.3	64.8	0.4
DCVASV_SVR_28	19.5	20.1	1.4	0.68	0.021	0.013	0	0	77.1	78.6667	17.9333	16.4333	0.74	0.44	1.26	0.94	92	93.7	96	97.8	5.2	7.71	4.88	2.77	77	76.6	43.8	16.6	48.2	51.2	4.55	8.09	16.4	26	13.8	12.3	74.9	71.7	2.68	4.31	5.11	5.13	21	11.7	21.1	12.8	34	35.3	0.46
DCVASV_SVR_29	33.7	47.9	1.36	0.54	0.028	0.036	0	50	62.2333	67.1667	26.6	22.4667	0.39	0.56	1.58	0.57	86.3	93.8	98.2	96.3	3.9	7.53	3.6	2.28	76.5	79.5	25.6	9.63	57.8	38.1	5.65	7.16	11.6	19	19.6	18.7	83.9	80.1	2.74	3.79	2.52	6.47	10.2	9.48	15.9	14.4	40	31.5	0.13
DCVASV_SVR_30	25	16.6	0.81	1.82	0	0.12	0	10	61.4667	69.6	25.1333	21.1667	0.74	0.93	1.57	1.51	88	89.6	94.4	93.5	6.13	8.39	2.7	2.95	81.5	77.8	42	31.1	53.7	43.5	2.07	3.72	21.9	18.3	8.88	9.03	66.8	80.9	4.07	3.36	9.06	9.91	38.6	43.9	25.4	24.8	53.2	53.4	0.13
DCVASV_NonSVR_1_NonMutation	37.4	22.3	4.81	0.62	46.5	0.12	1.03	0	80.9333	80.9667	15.2333	12.6333	0.38	1.77	0.62	0.94	94.2	90.8	93.8	94.4	1.15	3.5	2.07	1.45	65	61.4	65	51.8	49.8	57.2	5.85	2.36	23.9	39.6	3.99	2.99	88.2	77.9	0.56	0.62	1.82	4.96	17.8	43.1	31.2	47.8	38	47.1	0
DCVASV_NonSVR_2_NonMutation	30.8	36.2	6.03	4.19	0.25	0.023	7.69	0	64.4	62.2667	26.6	24.5667	1.24	0.53	1.73	1.82	93.2	92.5	98.8	96.8	7.17	11.2	2.68	2.68	80.7	69.4	46.4	50.1	62.3	54	7.3	5.03	36.4	28.3	8.4	5.18	74.4	58.1	0.12	0.14	0.19	1.2	30.8	8.71	30.6	39.4	30.5	29.1	0.14
DCVASV_NonSVR_3_NonMutation	3.34	6.15	51.8	5.84	37.5	14.9	13.4	15.3	65.6333	68.6	26.8	25.2333	0.54	0.46	1.97	1.84	91.1	92.7	95.7	95.8	5.59	2.4	3.72	1.48	70	72.3	56.8	76.2	29	62.3	11	4.35	33.6	35.5	1.42	3.86	85.5	87.1	0.36	0.23	0.87	0.79	10.9	8.91	12.5	12.6	17.8	22.9	0.37
DCVASV_NonSVR_4_NonMutation	24.4	22.6	22.9	19.7	0.59	0.054	5.26	0	40.0667	40.2667	54.8333	52.9667	2.49	0.72	0.46	0.15	89.2	93.4	95.8	98	2.45	2.45	1.73	1.96	77.9	70.4	29.6	14.9	57.9	56.6	2.79	3.72	41.7	45.2	3.22	3.19	70.3	81	0.78	2.38	3.91	10.7	25.7	18.8	21.6	26.2	36.3	55	0
DCVASV_NonSVR_5_Y93H	44.9	44.9	2	1.92	2.07	0.059	8.65	0	60.5333	56.3667	27.2667	28.3	1.06	1.58	0.72	1.16	93	90.5	90.5	94.6	2.29	1.47	1.14	0.62	58.7	61.7	27.4	33.9	61.1	74.4	3.23	4.23	25	24.4	1.37	1.91	82.1	76.8	0.15	0.21	0.92	1.16	9.93	19.4	10.6	19.8	32.5	35.9	0.18
DCVASV_NonSVR_6_L31M	61.9	70.2	1.95	2.3	3.71	0.28	0.93	0	49.3	38.5333	26.5667	25.3333	1.13	0.7	1.32	0.58	90.7	94.2	94.8	96.9	2.32	2.76	0.7	1.23	76	72.6	33.3	52	9.95	38.7	5.24	4.62	17.6	17.9	3.14	2.49	94.3	96	0.2	0.74	0.5	1.47	8.94	19.3	10.9	20.4	7.7	22.7	0
DCVASV_NonSVR_7_Y93H	6.17	5.96	27.2	27.2	9.17	9.17	58.9	58.9	75.8333	70.7333	17.7	19.1667	0.071	0.21	0.2	0.5	96.3	92.8	91.4	95.2	6.9	13.5	5.17	5.56	58.6	65.9	13.8	2.2	69	35.2	1.65	7.77	47.1	37.9	3.31	0.97	73.6	75.8	1.23	0	3.68	7.95	25.9	14.3	24.1	20.5	63	38.6	0
DCVASV_NonSVR_8_Y93H	22.8	28.5	6.83	7.99	4.85	1	20.8	19	33.5667	30.1	53.9333	53.0333	0.19	0.25	0.4	0.28	92.9	93.9	97.4	97.6	4.27	2.4	0	0	80	85.7	71.4	89.3	52.4	42.9	9.3	9.52	25.6	35.7	0.78	2.38	87.8	73.4	0.41	0	0.41	4.32	9.14	4.17	32.5	43.8	25.4	41.7	0
DCVASV_NonSVR_9_Y93H	7.37	27.2	28.1	4.38	30.3	0.47	38.4	8.33	64.8333	63.5667	25.6667	26.2	0.46	0.72	0.33	0.31	91.8	93.4	98	96	1.5	2.64	1.25	0.59	55	78.5	33.1	40.8	12.6	44	16.8	3.96	42.2	25.9	1.24	3.17	73.9	76.7	0	0.68	1.74	5.07	9.09	47.4	14.8	45.6	17	47.4	1.96
DCVASV_NonSVR_10_Y93H	28.5	52.1	0.91	1.01	1.47	0.033	3.95	0	73.4	62.0333	18.9333	25.2	0.47	0.85	2.42	2.1	87.7	88.8	94.5	95.7	5.45	9.42	2.22	1.93	54.6	50.3	11.5	23.6	19.6	54.7	7.5	5.82	12.3	12.9	14.2	9.87	61.5	52.3	2.84	1.83	5.25	4.27	26.1	41.4	22.6	34.2	26.6	38.5	0.21
All_median	27.15	28.7	1.335	1.015	0.145	0.17	0	0	63.6667	62.05	26.0333	26.5	0.74	0.78	1.205	0.65	91.5	93.3	94.8	96.2	5.52	7.245	2.69	1.84	76.75	77.2	40.7	41.8	53.05	52.6	5.805	4.91	23.45	25.15	8.925	7.21	73.8	73.1	0.79	0.71	2.59	3.135	18.05	19.85	20.7	21.55	31.9	34.4	0.155
ALL_SE	2.08146	2.72934	1.59776	0.815979	1.61793	0.428826	1.95447	2.16121	1.61485	1.8745	1.52357	1.67718	0.126557	0.140885	0.109211	0.0995547	0.615644	0.538832	0.541505	0.424308	0.466972	0.566401	0.306642	0.242562	2.02811	1.8692	2.67356	3.0867	2.76433	1.9835	0.535866	0.354863	1.84415	1.80619	1.09422	0.889086	2.28181	2.38657	0.231502	0.243624	0.393694	0.659987	2.84786	2.82243	2.05778	2.16764	1.90517	1.95188	0.054378
SVR_median	27.15	29.4	1.13	0.855	0.095	0.17	0	0	63.4667	61.65	25.7	28.25	0.785	0.815	1.275	0.65	91.25	93.65	94.6	96.25	6.05	7.505	3.125	1.86	79.8	81.1	42.9	41.8	53.75	51.8	5.705	5.165	21.4	23.75	11.85	9.41	73.5	71.65	0.945	1.13	2.995	3.075	19.65	21.15	20.1	16.35	34.2	33.85	0.165
SVR_SE	2.05942	3.03293	0.262793	0.22798	0.115429	0.109244	1.29832	2.13686	1.45988	1.8496	1.4494	1.79171	0.150535	0.178251	0.121512	0.110767	0.770173	0.699877	0.661914	0.553041	0.521201	0.583886	0.358563	0.280667	2.29426	2.06503	2.89729	3.12405	2.78908	2.36245	0.53993	0.424814	2.09518	2.14323	1.19791	1.02116	2.72511	2.87891	0.282919	0.302741	0.472772	0.818598	3.6101	3.40007	2.61119	2.46363	2.00884	2.37859	0.039118
NonSVR_All_median	26.45	27.85	6.43	4.285	4.28	0.2	8.17	0	64.6167	62.15	26.5833	25.2833	0.505	0.71	0.67	0.76	92.35	92.75	95.25	95.9	3.36	2.7	1.9	1.465	67.5	69.9	33.2	45.45	51.1	54.35	6.575	4.485	29.6	31.9	3.18	3.08	78.25	76.75	0.385	0.425	1.33	4.295	14.35	19.05	22.1	30.2	28.55	38.55	0.07
NonSVR_All_SE	5.83677	6.33318	5.2971	2.80524	5.53178	1.63045	5.96909	5.87164	4.88367	5.09642	4.39314	4.19779	0.226032	0.163615	0.248395	0.229743	0.78492	0.545487	0.85128	0.382971	0.711814	1.39541	0.477747	0.489623	3.33747	3.10042	6.47952	8.41344	7.06218	3.76132	1.42441	0.661946	3.61749	3.22687	1.31938	0.782414	3.17288	3.99923	0.267765	0.255156	0.553575	1.02734	2.79573	4.95892	2.71138	4.01342	4.76601	3.36662	0.190223
NonSVR_NonMutation_median	27.6	22.45	14.465	5.015	19.045	0.087	6.475	0	65.0167	65.4333	26.7	24.9	0.89	0.625	1.175	1.38	92.15	92.6	95.75	96.3	4.02	2.975	2.375	1.72	73.95	69.9	51.6	50.95	53.85	56.9	6.575	4.035	35	37.55	3.605	3.525	79.95	79.45	0.46	0.425	1.345	3.08	21.75	13.855	26.1	32.8	33.4	38.1	0.07
NonSVR_NonMutation_SE	7.37561	6.14527	10.9464	4.18186	12.1431	3.70864	2.58213	3.825	8.44691	8.52203	8.43378	8.54411	0.480284	0.304986	0.382721	0.404503	1.11458	0.551513	1.0331	0.763217	1.38653	2.11939	0.436711	0.287326	3.60162	2.40152	7.63299	12.6143	7.38518	1.73656	1.7043	0.568514	3.73251	3.55727	1.48211	0.494646	4.30407	6.27314	0.140801	0.522978	0.809705	2.29628	4.37817	8.09035	4.41029	7.71038	4.57429	7.51625	0.0873093
NonSVR_Y93HL31M_median	25.65	36.7	4.415	3.34	4.28	0.375	14.725	4.165	62.6833	59.2	26.1167	25.7667	0.465	0.71	0.56	0.54	92.35	93.1	94.65	95.85	3.295	2.7	1.195	0.925	58.65	69.25	30.25	37.35	36	43.45	6.37	5.22	25.3	25.15	2.255	2.435	78	76.25	0.305	0.445	1.33	4.295	9.535	19.35	18.7	27.35	26	38.55	0.09
NonSVR_Y93HL31M_SE	8.87327	9.15895	5.28137	4.07576	4.48206	1.47402	9.27354	9.41688	6.49626	6.45731	5.37946	4.86062	0.179717	0.203132	0.345644	0.286687	1.1618	0.87775	1.24276	0.449444	0.862421	2.00662	0.746198	0.825626	4.56949	5.14655	8.80821	11.9855	10.7558	5.86966	2.21374	0.90836	5.58367	3.97998	2.08293	1.31507	4.76953	5.6729	0.444258	0.283298	0.80323	1.02273	3.52884	6.78292	3.53391	4.9491	7.71172	3.36379	0.316106
[truncated: 41 more columns]
